# Supplementary material for: Antiplatelet Drugs on the Recurrence of Hepatocellular Carcinoma after Liver Transplantation
Source: Cancers (Basel). 2022 Oct 29;14(21):5329. doi: 10.3390/cancers14215329 (PMC9654602; doi:10.3390/cancers14215329)
Supplement: Supplementary file 1 [file cancers-14-05329-s001.zip]

Archive with 1 entries (1 files):
- cancers-1965191-supplementary.pdf
